# Supplementary material for: Multi-omics analysis reveals the mechanism underlying microbial-driven flavor formation in fermented xuecai (Brassica juncea var. multiceps)
Source: Front Microbiol. 2026 Mar 23;17:1784956. doi: 10.3389/fmicb.2026.1784956 (PMC13050910; doi:10.3389/fmicb.2026.1784956)
Supplement: Supplementary file 2 [file Data_Sheet_2.xlsx]

## Sheet: Supplementary Table S1
Supplementary Table S1 E-Nose sensor-specific detection biases.
Number	Sensor	Detection Biases
1	W1C	Aromatic compounds
2	W5S	Nitrogen oxide
3	W3C	Ammonia, aromatic compounds
4	W6S	Hydride
5	W5C	Alkanes, aromatic compounds
6	W1S	Methane
7	W1W	Sulphides and terpenes
8	W2S	Alcohols, aldehydes, and ketones
9	W2W	Aromatic components and organic sulfides
10	W3S	Long-chain alkanes

## Sheet: Supplementary Table S2
Supplementary Table S2 Relative abundance values of metabolites with VIP > 1
ID	Name	Chinese.Name	VIP	P	Super.Class	Class	Sub.Class	4d_1	4d_2	4d_3	4d_4	4d_5	8d_1	8d_2	8d_3	8d_4	8d_5	16d_1	16d_2	16d_3	16d_4	16d_5	32d_1	32d_2	32d_3	32d_4	32d_5	64d_1	64d_2	64d_3	64d_4	64d_5
POS_236	Butyraldehyde	正丁醛	1.34861	1.10967e-14	Organic oxygen compounds	Organooxygen compounds	Carbonyl compounds	5514.29	6240.41	6277.89	5368.79	5605.26	2975.26	3390.4	3170.8	3233.61	3366.56	5007.65	5533.97	5416.77	5459.85	5645.92	6505.45	6671.03	6479.27	6088.74	6424.22	3623.92	3726.1	3484.08	4073.15	3632.43
MN84	Methylglyoxal	甲基乙二醛	1.31338	3.62028e-10	Organic oxygen compounds	Organooxygen compounds	Carbonyl compounds	29029544	31788212	28272742	33217084	28247892	34936932	35422140	32519152	31930404	34812650	40808292	42792104	44283156	47633496	36455756	40284290	34267264	44545190	40577748	40015412	24554818	26340176	24585416	23843886	27544086
MN1081	Glyceraldehyde	甘油醛	1.131	0.00185268	Organic oxygen compounds	Organooxygen compounds	Carbohydrates and carbohydrate conjugates	46965440	46772170	41277344	43065496	37659030	24928002	24481540	22523544	24205538	34523676	33808892	34285840	31894710	34511416	32196204	26730650	36142972	31438642	36559370	28195592	24378590	38191776	41897270	43945244	39647380
MN4593	2-Hydroxy-3-methyl-5-nitrobenzaldehyde	2-羟基-3-甲基-5-硝基苯甲醛	1.45034	6.01604e-06	Benzenoids	Benzene and substituted derivatives	Nitrobenzenes	2535285	2.38256e+06	2.3627e+06	2597309	2.47726e+06	2.36772e+06	2.41132e+06	2.28195e+06	2.30255e+06	2383837	2.73521e+06	2.69875e+06	2.81983e+06	2.43359e+06	2.61876e+06	2.776e+06	2.58921e+06	2.86002e+06	2.51046e+06	2.75598e+06	2.26588e+06	2.15915e+06	2.3458e+06	2.4124e+06	2236018
MP4588	3,4-Methylenedioxycinnamaldehyde	3,4-亚甲二氧基肉桂醛	1.0295	1.20512e-20	Organoheterocyclic compounds	Benzodioxoles		18924566	19970478	18856946	19214764	19064952	11121299	11277456	10891031	10388398	10774638	9659283	11059732	11391842	10341697	10750827	6.47234e+06	11914145	5849325	6.50915e+06	6.28717e+06	5.96507e+06	6001466	6148650	6.35947e+06	5.69264e+06
MP6707	Syringaldehyde	丁香醛	1.1388	1.13258e-16	Benzenoids	Phenols	Methoxyphenols	1.3561e+06	1.59433e+06	1288893	1.29703e+06	1.35217e+06	1.44291e+06	1.70066e+06	1.29555e+06	1.44316e+06	1.54038e+06	1803263	1864625	1.73289e+06	1.87237e+06	1.60841e+06	1.94207e+06	2.72355e+06	2.10774e+06	2138891	1.81131e+06	4793944	5.01364e+06	5.056e+06	5250123	5.42936e+06
POS_523	Xylitol	木糖醇	1.00776	1.1586e-24	Organic oxygen compounds	Organooxygen compounds	Carbohydrates and carbohydrate conjugates	32014.8	33166.3	31576	32170.9	32690.6	16142.4	16675.2	16234.9	16308.7	16560.9	33047	33163.1	32711.1	34428.1	32550.5	43751.8	44285.8	43285.6	43508.1	42491	32643.4	31699.1	33680.9	31430.5	33033.9
POS_1142	Palatinitol	异麦芽酮糖醇	1.30414	3.65933e-13				10442.4	10309.7	9060.85	10980.9	10854.5	12075.5	13798.9	13399.5	12546.9	14216.9	14287.4	16638.1	16668.6	14540.6	14358.5	22733.3	23487.3	22997.7	23551.5	22032.6	13007.8	14257.3	12673.5	14205.6	13554.6
POS_213	2-Butyne-1,4-diol	丁炔二醇	1.35103	0.000174197	Organic oxygen compounds	Organooxygen compounds	Alcohols and polyols	17271.9	16031.1	16506	16603.3	16562.7	18061.7	17129.2	18198.8	17869.7	18736.7	16483.9	15612.4	16539	16103.8	16351.2	17988.9	16318.2	17974.9	17954	17342.8	17382	16235.2	16626.4	16542	16723.7
POS_239	2-Deoxyerythritol	1,2,4-丁三醇	1.30775	1.02974e-14				4121.05	2586.15	2864.88	2640.82	2594.67	12853	12190.6	11317.1	11970.7	13005.4	9280.42	9819.2	10050.4	10279.1	9729.7	7627.28	8386.8	8070.35	7557.51	8428	65288	63955.2	66808.3	67043.4	67759.3
POS_690	Conduritol b epoxide	1,2-脱水肌醇	1.16043	6.23743e-19	Organoheterocyclic compounds	Oxepanes		467765	462889	454429	439162	428481	197891	189868	186607	196004	188992	379148	349260	374141	393063	388643	307776	338158	334347	315566	329137	337147	334623	347333	332566	347274
POS_810	Phytol	植物醇	1.52055	1.48536e-26	Lipids and lipid-like molecules	Prenol lipids	Diterpenoids	823422	821476	813705	825662	800772	777606	795428	782183	775446	807961	1.07609e+06	1.07988e+06	1.09459e+06	1.11175e+06	1.08576e+06	707438	716015	700156	726506	706758	444428	454332	436059	450620	449567
POS_928	Resveratrol	白藜芦醇	1.22256	2.26418e-07	Phenylpropanoids and polyketides	Stilbenes		4391.66	3815.58	5618.19	4535.37	4637.61	2728.23	2501.19	3138.51	2747.95	2911.93	3077.95	3502.9	2238.11	2658.63	2767.11	3863.22	4715.88	4806.14	4036.55	5351.3	4476.71	4938.63	4755.29	6142.42	5236.8
MN211	Acetol	乙酰醇	1.01174	3.75673e-15	Organic oxygen compounds	Organooxygen compounds	Carbonyl compounds	40825024	39388680	40184750	40523320	37856416	47675196	48919164	48062650	50352640	49576204	56375924	55647740	53884830	55648190	54249380	50767450	49452160	52782016	49734910	50354390	63755120	62571570	61325996	57677348	62141436
MN871	3-Methyl-3-buten-1-ol	3-甲基-3-丁烯-1-醇	1.0768	8.21919e-07	Organic oxygen compounds	Organooxygen compounds	Alcohols and polyols	723967	102209	18944.7	805792	44761.4	52565.3	13209.5	52565.3	13214.4	77433.6	205284	121246	38397.2	69368.1	35088.9	205284	937543	205284	63076.6	46052.6	4.63128e+06	4.5294e+06	3.70151e+06	4.13061e+06	4.08339e+06
MN7859	2-(2,2-dimethylchromen-6-yl)ethanol	2-(2,2-二甲基苯并吡喃-6-基)乙醇	1.12331	1.2623e-27	Organoheterocyclic compounds	Benzopyrans	1-benzopyrans	10734912	10416252	10606216	10540357	9771079	42452460	44781720	44756556	44274332	45602464	47002680	48819030	46245108	47720770	47677020	29522974	28355420	30965130	30117474	29220572	9142406	9585633	8610734	9126530	8681262
MN18160	Seco-penicitrinol A	仲烯醇 A	1.27309	4.73924e-10	Organoheterocyclic compounds	Benzopyrans	1-benzopyrans	32222.6	642206	944836	705067	543707	26557.9	18436.9	28730.6	20570.9	32036.8	1643.99	531.126	2919.48	2991.37	1894.28	25607.9	797632	1851.41	19872	23400.8	3.65784e+06	3.57925e+06	3.52787e+06	3.27218e+06	3.60881e+06
MP3024	Tyrosol	酪醇	1.11485	7.46204e-08	Benzenoids	Phenols	Tyrosols and derivatives	8110269	7823598	8.3261e+06	9122066	8329594	4.50321e+06	4.96153e+06	6.36967e+06	5.64167e+06	6.6353e+06	4.43506e+06	5.20426e+06	4421387	487629	5934574	5.41577e+06	8959910	4.18928e+06	4420700	672715	17512954	17756012	16279270	19178574	18067482
MP5915	Pyridoxine	吡哆醇	1.22012	1.3548e-08	Organoheterocyclic compounds	Pyridines and derivatives	Pyridoxines	14329745	14518667	14105885	14109391	14647384	18097400	16654897	17073080	16090208	18502952	21405286	19212284	22540926	20043844	20416002	18585714	18110240	18472636	18550662	18270852	19658722	18563312	16696476	18836920	18584310
MP11518	2-(Dipentylamino)-2-(hydroxymethyl)-1,3-propanediol	2-(二戊基氨基)-2-(羟甲基)-1,3-丙二醇	1.53033	3.99898e-12				1.57068e+06	1.63059e+06	1.72174e+06	1.84163e+06	1.96616e+06	2.48052e+06	2480245	3005669	3.03316e+06	3.21934e+06	3.62431e+06	3.606e+06	3.88209e+06	3.87336e+06	3.96979e+06	2.27293e+06	2.28201e+06	2309070	2.20119e+06	2478862	1.66522e+06	1.62307e+06	1.85617e+06	1885223	1.88032e+06
MP14070	Sphingolipid	鞘氨醇	1.04614	2.6919e-24	Organic nitrogen compounds	Organonitrogen compounds	Amines	11413960	11597177	11155449	10903642	11220248	12437476	12830234	12919735	13077863	13056865	14749982	14801952	14534426	14282551	14150860	16042876	18676236	15669195	15754296	15757238	25402800	24642696	25050696	25258708	24709030
POS_1021	1-Monopalmitin	单棕榈酸甘油酯	1.01982	1.32189e-28	Lipids and lipid-like molecules	Glycerolipids	Monoradylglycerols	20718.1	19590.1	19338.7	19031.5	19762.6	106682	111411	105393	103608	113980	118114	122056	121571	120601	121073	121138	120822	120654	124819	118380	91827.7	98152.6	95166	97999.4	96906.5
POS_1005	2-Monopalmitin	2-棕榈酸甘油酯	1.07959	0.000103123				2421.51	5955.63	2768.78	5827.66	2944.08	7584.94	8148.49	7111.43	7260.37	8692.82	8250.33	8524.33	8772.7	8910.35	6989.41	5729.86	6229.59	7923.29	6367.65	6879.88	4695.84	4736.54	4264.09	5645.67	5002.82
POS_1073	2-Monoolein	2-甘油单油酸酯	1.25509	2.07825e-11	Lipids and lipid-like molecules	Glycerolipids	Monoradylglycerols	5531.17	5362.32	5703.22	5304.84	5190.2	3378.76	3294.4	3264.85	3059.11	3664.38	1590.08	1672.48	1740.4	1707.45	1713.97	1399.08	1429.96	1700.95	1421.49	2210.71	3593.63	3334.25	3087.94	3582.03	3318.9
POS_1091	Monoolein	甘油单油酸酯	1.1526	4.04901e-17	Lipids and lipid-like molecules	Glycerolipids	Monoradylglycerols	15223.2	13593.1	13737	13441.3	13058.2	29600.9	31411	30607	30571.5	33623.9	25763.3	25979.4	25659.9	25759.2	24377.7	27538.9	28660	25573.2	28286.3	27028	18910.6	20609.8	20116.1	20453.4	20081.3
POS_817	Fructose 2,6-biphosphate	果糖-2,6-二磷酸酯	1.11885	4.05774e-08	Organic oxygen compounds	Organooxygen compounds	Carbohydrates and carbohydrate conjugates	10097.4	10274.1	9847.47	10131.5	10284.4	168.429	266.163	701.721	330.938	129.458	560.769	342.018	357.385	486.014	938.513	431.968	431.361	589.151	268.172	632.794	1084.29	2030.51	1978.42	2001.79	2159.4
POS_595	alpha-D-glucosamine 1-phosphate	D-氨基葡萄糖-1-磷酸酯	1.15477	2.22071e-15				31326.6	32021	55089.7	30672.7	35793.5	21835.6	21862	21548.5	23069.9	21696	29601.4	28169.2	27271.4	28995.3	28309.6	60301.6	56507	55534.6	59018.3	59797.3	133271	133586	131639	132026	135803
MN3940	N-acetyl-homoserine lactone	N-乙酰基高丝氨酸内酯	1.14153	1.37066e-20	Organic acids and derivatives	Carboxylic acids and derivatives	Amino acids, peptides, and analogues	16710919	17016312	16435760	16292647	16977624	16936328	18057524	17696364	17924270	18479928	23738640	23466602	22313442	24050346	24000676	31687942	25666312	34519404	32678286	32564494	31532368	30000294	31272340	30015048	30659854
MN7810	Methyl N-lactoylvalinate	N-内酰缬氨酸甲酯	1.02714	5.29566e-08				280163	296904	207186	429254	467760	1.3253e+06	113972	1.26882e+06	1.56381e+06	195688	77875.3	193808	176780	2.13718e+06	2.13929e+06	2648618	6514495	2440865	155849	274370	25157292	25215324	25218242	25280524	24462858
MP1195	Butyrolactone	丁内酯	1.59126	6.44886e-15	Organoheterocyclic compounds	Lactones	Gamma butyrolactones	238696020	248554850	233405010	242116370	229045440	174287580	166695380	172432450	178131440	171029980	222242540	212062110	206388300	213533630	215115790	165808460	205533390	174234780	181582200	170135780	173355800	176243340	174517390	174158610	173660180
MP5582	Iberin	萝卜硫素	1.28522	1.48e-24				12848065	12754984	12262216	12528561	13125533	5744119	5.94754e+06	6101815	5888473	6.18495e+06	7334568	7412355	6.98044e+06	7.36647e+06	7.4208e+06	3880793	3770379	3.76312e+06	3.9122e+06	3.77238e+06	4.68527e+06	4.65588e+06	4973045	4762595	4.58856e+06
MP6709	Triethyl phosphate	磷酸三乙酯	1.06529	0.000330746	Organic acids and derivatives	Organic phosphoric acids and derivatives	Phosphate esters	10242019	16652675	12134150	15269474	18575086	8853026	8636841	12587020	15448875	15454638	9240851	9492273	11047298	11410788	12098435	13536050	18635298	12007282	12668804	12970962	20377624	14836406	24237190	24409496	28556660
MP8684	Ethyl 3-(N-butylacetamido)propionate	3-(N-丁基乙酰氨基)丙酸乙酯	1.30237	1.08895e-16	Organic acids and derivatives	Carboxylic acids and derivatives	Carboxylic acid derivatives	9235360	9265518	9040199	9081604	8806905	14653504	14752619	13999166	13245044	13842665	9760973	9752423	9851870	9775222	10215956	9817179	11262582	9048268	9419712	9099854	6.49974e+06	6.95146e+06	6919674	6.39624e+06	6.28677e+06
MP15706	9-Nitrooleate	9-硝基油酸酯	1.10414	1.29212e-23	Lipids and lipid-like molecules	Fatty Acyls	Fatty acids and conjugates	16726064	15685422	15414244	16302385	15159065	93337250	92111256	85293480	86513610	89702180	58995508	57526160	56095100	53041108	51531068	40784376	48429468	38702400	39830090	38363988	31072710	29816380	28470868	30366308	28282636
POS_1010	Androsterone	雄酮	1.14349	9.05557e-13	Lipids and lipid-like molecules	Steroids and steroid derivatives	Androstane steroids	15957.2	15670.2	16436.5	15874.1	14683.7	12679.9	13135.3	13580.5	12932.2	15511.8	12618.8	12623.1	12177.5	12497.4	12510.9	8243.2	8503.57	8089.37	8580.8	8712.23	3946.35	4069.71	4257.94	3954.01	4067.67
POS_261	1,3-Cyclohexanedione	1,3-环己二酮	1.37217	1.69067e-06	Organic oxygen compounds	Organooxygen compounds	Carbonyl compounds	26405.7	25100.2	25932.4	26129.6	25738.2	29519.1	29852.2	29441.3	28149.7	30322.6	23585.3	23556.7	23827.4	23856.5	23032.4	24934.4	25290.2	25135.8	24914	25232.5	25211.7	27524.3	29385.8	26687.9	28227.2
MN2154	2h-pyran-2-one, 3-hydroxy-	3-羟基-2h-吡喃-2-酮	1.12557	5.32218e-08				30898174	26179144	30537672	30957344	31238898	15937244	13821989	20735414	12229144	15953315	16322159	15584590	19270406	17260394	15891522	26993692	14648267	30783592	30254402	29595622	52454412	39959256	39624576	55017108	62724380
MP1064	2(3h)-furanone	2(3h)-呋喃酮	1.09494	8.91762e-05				58780780	59713400	43411020	51221424	57665430	22965874	29110666	28480488	23263224	22339580	41492132	35349050	30869260	39170908	34471620	33357380	30199816	34706816	30411712	30388600	25764338	22408464	11417320	21988048	24837044
POS_1011	Arbutin	熊果苷	1.17649	6.63263e-12	Organic oxygen compounds	Organooxygen compounds	Carbohydrates and carbohydrate conjugates	50425.2	50251.4	48873.8	50924.7	50849.5	11022.1	12258.3	11925	11191.5	12947.5	15143.2	5850.13	14626	14727.2	5952.27	20414.7	21310.9	19358.5	20762.6	19712.6	17485.4	17789.1	18555.7	19939.4	19429.9
MN3671	P-(methoxymethyl)phenol	对甲氧基甲基苯酚	1.09788	3.95711e-11	Benzenoids	Benzene and substituted derivatives	Benzylethers	830462	32158.8	838681	20326.1	60683.5	32521.4	40778.2	32732.6	23158	17729.8	33127.8	50131.7	30682.8	29566.2	42893.6	103536	1.15123e+06	111500	111245	77586.4	5.87959e+06	5.28378e+06	5.54729e+06	5.59231e+06	5.64111e+06
MN12382	Maesopsin	麦考酚酸	1.36575	8.56785e-17	Phenylpropanoids and polyketides	Aurone flavonoids	Auronols	8.22924e+06	8013518	8514307	8796993	8723077	8465018	8.31586e+06	8525238	8411409	8416180	6552353	6544727	6353340	6455790	6.27746e+06	5454089	6.63898e+06	5.44155e+06	5065738	5529783	6.95036e+06	6711683	6828997	6.69488e+06	6.68774e+06
MP4988	2-Amino-4-chloro-3,5-dimethylphenol	2-氨基-4-氯-3,5-二甲基苯酚	1.26741	1.22164e-07	Benzenoids	Phenols	Cresols	129211390	132822910	132284300	124560490	133706100	128791780	130228456	128635860	128810264	125426830	115524360	115637340	118488056	123460390	120820980	114012870	139806130	115648520	118768980	117789450	125553320	124861940	124419850	128947800	123407784

## Sheet: Supplementary Table S3
Supplementary Table S3 Relative abundance of bacteria at the genus level
Taxon	4d_1	4d_2	4d_3	4d_4	4d_5	8d_1	8d_2	8d_3	8d_4	8d_5	16d_1	16d_2	16d_3	16d_4	16d_5	32d_1	32d_2	32d_3	32d_4	32d_5	64d_1	64d_2	64d_3	64d_4	64d_5
g_Vibrio	0.0004	0.0005	0.000799	0.000702	0.000899	0.8825	0.872253	0.874875	0.874838	0.876138	0.854868	0.82071	0.845923	0.849009	0.840332	0.768623	0.76606	0.769346	0.766336	0.770408	0.138028	0.13957	0.137983	0.139928	0.137841
g_Companilactobacillus	0	0	0	0	0	0	0	0	0.0001	0	0.001603	0.001701	0.001301	0.002001	0.0012	0.0019	0.002201	0.001902	0.002302	0.002101	0.611322	0.613807	0.614068	0.59822	0.609883
g_Xanthomonas	0.225275	0.207813	0.198861	0.17175	0.197943	0.020535	0.022473	0.022122	0.021858	0.021411	0.023037	0.025613	0.022411	0.022514	0.025095	0.010099	0.009906	0.00891	0.008706	0.009704	0.011402	0.010505	0.012107	0.013703	0.012904
g_Pseudomonas	0.171828	0.178939	0.184279	0.203652	0.174373	0.016829	0.018777	0.017818	0.016569	0.018809	0.024639	0.027314	0.026613	0.025615	0.025495	0.0049	0.005103	0.005306	0.004303	0.004902	0.0018	0.001301	0.001701	0.0013	0.001801
g_Weissella	0	0	0	0	0	0.0001	0	0.0001	0.0001	0.0001	0.0001	0.0001	0.0001	0.0003	0.0001	0.064794	0.074645	0.074182	0.074352	0.067527	0.159932	0.157579	0.156494	0.161232	0.160348
g_Malikia	0.085315	0.089819	0.089992	0.091292	0.087187	0.009616	0.010587	0.01021	0.009881	0.010505	0.010517	0.010305	0.010605	0.009706	0.011198	0.0015	0.001501	0.001502	0.001601	0.001401	0.0014	0.001501	0.001101	0.0016	0.0015
g_Celerinatantimonas	0	0	0	0	0	0	0	0	0	0	0	0	0	0	0	0.10259	0.098159	0.097908	0.101171	0.09884	0.0012	0.0007	0.001101	0.0013	0.0006
g_Latilactobacillus	0	0	0	0	0	0.0001	0.0002	0.0003	0.0002	0.0002	0.001002	0.001501	0.001201	0.001201	0.0012	0	0	0	0	0	0.04861	0.048324	0.046928	0.05091	0.047714
g_Chryseobacterium	0.035265	0.040563	0.039453	0.056079	0.040348	0.002304	0.002497	0.002202	0.002296	0.002201	0.003205	0.003502	0.003202	0.003102	0.002699	0.0006	0.0006	0.000501	0.0007	0.0008	0.0007	0.0005	0.000901	0.0007	0.0004
g_Aeromonas	0.034466	0.039564	0.038654	0.046148	0.040547	0.003306	0.004395	0.003904	0.003394	0.003702	0.003706	0.004302	0.003602	0.003502	0.004099	0.0003	0.0004	0.0004	0.0002	0.0003	0.0002	0.0003	0.0002	0.0001	0.0003
g_Mitochondria	0.044755	0.020881	0.020775	0.021469	0.021472	0.004508	0.002996	0.010711	0.005789	0.005203	0.005208	0.02021	0.007404	0.008505	0.006899	0.0013	0.000901	0.001001	0.001001	0.002301	0.0011	0.0009	0.001301	0.0017	0.0011
g_Flavobacterium	0.022178	0.027575	0.028865	0.032705	0.027065	0.003406	0.004095	0.004004	0.004491	0.003802	0.004207	0.005003	0.004502	0.004803	0.003899	0.0006	0.0007	0.001001	0.0005	0.0005	0.0006	0.0002	0.0004	0.0007	0.0003
g_Stenotrophomonas	0.02977	0.028474	0.029165	0.022472	0.029162	0.002404	0.002996	0.002002	0.001996	0.002601	0.001603	0.002301	0.002001	0.001901	0.0019	0.0009	0.0007	0.001001	0.000801	0.0012	0.0007	0.001001	0.0005	0.0012	0.001
g_Vogesella	0.017383	0.019882	0.019876	0.023274	0.020773	0.003506	0.003696	0.004104	0.003693	0.003502	0.005008	0.005003	0.004302	0.004503	0.004299	0.0004	0.0004	0.000501	0.0006	0.0003	0.0001	0.0002	0.0001	0.0002	0.0001
g_Methylobacterium-Methylorubrum	0.018781	0.017185	0.01638	0.011437	0.021971	0.003606	0.003696	0.003804	0.003693	0.004402	0.004708	0.006303	0.004702	0.004503	0.004599	0.0004	0.0005	0.0002	0.0007	0.0006	0.0004	0.0003	0.0004	0.0004	0.0003
g_Sphingomonas	0.015485	0.015586	0.015082	0.013443	0.017377	0.004207	0.003696	0.003804	0.004591	0.003802	0.005008	0.006003	0.003702	0.005403	0.006799	0.0008	0.0008	0.000701	0.000801	0.0009	0.0003	0.0004	0.0006	0.0008	0.0007
g_Sphingobacterium	0.018282	0.021381	0.023672	0.023475	0.021672	0.001402	0.002297	0.001502	0.000898	0.001501	0.001002	0.001001	0.0008	0.001201	0.0016	0.0003	0.0003	0.0002	0.0002	0.0003	0.0002	0.0001	0.0006	0.0002	0.0004
g_Duganella	0.014286	0.018683	0.020975	0.019563	0.017977	0.002204	0.002597	0.001502	0.001996	0.002301	0.002604	0.003102	0.003602	0.003002	0.003199	0.0004	0.0005	0.0004	0.0004	0.0003	0.0003	0.0006	0.0004	0.0005	0.0004
g_Cellvibrio	0.015285	0.018783	0.019277	0.022271	0.017078	0.001402	0.001498	0.001401	0.001298	0.001401	0.002003	0.002001	0.002001	0.001501	0.0023	0.0004	0.0002	0.0003	0.0003	0.0002	0.0002	0.0003	0.0002	0.0001	0.0001
g_Brevundimonas	0.016583	0.017085	0.01688	0.012339	0.020673	0.001002	0.000999	0.001001	0.001298	0.001501	0.001102	0.001501	0.001201	0.000901	0.0011	0.0004	0.0003	0.0002	0.0002	0.0002	0.0005	0.0005	0.0003	0.0003	0.0002
Others	0.234663	0.237287	0.237015	0.227929	0.243483	0.037063	0.040252	0.034634	0.041021	0.036918	0.04487	0.052524	0.050825	0.046827	0.051988	0.038794	0.036124	0.034538	0.034826	0.037216	0.021006	0.021412	0.022615	0.024907	0.022109

## Sheet: Supplementary Table S4
Supplementary Table S4 Relative abundance of bacteria at the species level
Taxon	4d_1	4d_2	4d_3	4d_4	4d_5	8d_1	8d_2	8d_3	8d_4	8d_5	16d_1	16d_2	16d_3	16d_4	16d_5	32d_1	32d_2	32d_3	32d_4	32d_5	64d_1	64d_2	64d_3	64d_4	64d_5
s_Weissella_jogaejeotgali	0	0	0	0	0	0.0001	0	0.0001	0	0.0001	0.0001	0.0001	0.0001	0.0003	0.0001	0.064574	0.074522	0.074182	0.074374	0.067541	0.158663	0.156309	0.155024	0.160116	0.159764
s_Lactobacillus_ginsenosidimutans	0	0	0	0	0	0	0	0	0	0	0.000401	0.0005	0.0003	0.0007	0.0002	0.001899	0.002101	0.001902	0.002302	0.002101	0.185874	0.187131	0.18735	0.179918	0.183874
s_Pseudomonas_viridiflava	0.095775	0.100969	0.106351	0.118952	0.099411	0.008211	0.009391	0.008605	0.008184	0.009711	0.013719	0.01451	0.01462	0.014107	0.014294	0.002999	0.002601	0.002803	0.002402	0.002902	0.0007	0.0005	0.000901	0.0008	0.0007
s_Noccaea_caerulescens	0.044742	0.020873	0.020771	0.021482	0.021459	0.004506	0.002997	0.010706	0.005788	0.005206	0.005207	0.020214	0.00741	0.008504	0.006897	0.001299	0.0009	0.001001	0.001001	0.002301	0.0011	0.000901	0.001301	0.0017	0.0011
s_Vogesella_fluminis	0.01558	0.017278	0.016277	0.020076	0.016768	0.002604	0.002797	0.003002	0.002495	0.002503	0.003805	0.003502	0.002804	0.003202	0.003299	0.0002	0.0003	0.0004	0.000501	0.0003	0.0001	0.0002	0.0001	0.0002	0.0001
s_Cellvibrio_sp.	0.008489	0.011185	0.011084	0.012849	0.01078	0.000801	0.000999	0.0008	0.000798	0.000701	0.001302	0.001101	0.001102	0.0006	0.001599	0.0002	0.0001	0.0001	0.0001	0.0001	0.0001	0.0002	0	0.0001	0.0001
s_Methylobacterium_adhaesivum	0.007291	0.006092	0.006691	0.004417	0.007885	0.002504	0.002498	0.002802	0.002794	0.003103	0.003204	0.003502	0.002704	0.002501	0.002099	0.0002	0.0005	0.0002	0.0004	0.0006	0.0003	0.0003	0.0003	0.0003	0.0003
s_Sphingomonas_panni	0.006092	0.005093	0.005592	0.005019	0.006687	0.001302	0.000899	0.0008	0.001397	0.001101	0.001302	0.001801	0.001102	0.001501	0.001799	0.0003	0.0002	0.0002	0.0003	0.0004	0	0	0.0003	0.0003	0.0007
s_Pectobacterium_carotovorum	0.004894	0.006192	0.006291	0.006926	0.006088	0	0	0.0001	0.000399	0.0003	0.000701	0.001001	0.000601	0.0005	0.0008	0	0.0001	0	0	0	0	0.0004	0.0002	0	0
s_Stenotrophomonas_rhizophila	0.004994	0.004794	0.005692	0.003915	0.00519	0.0003	0.000599	0	0.0001	0.0001	0.000401	0.0004	0.0003	0.0005	0.0004	0.0001	0.0002	0.0002	0.0001	0.0002	0.0004	0	0	0.0003	0.0004
s_Flavobacterium_resistens	0.003396	0.004594	0.004793	0.005722	0.003793	0	0	0	0	0.0001	0.0002	0.0001	0	0	0.0002	0	0	0	0	0	0	0	0	0	0
s_Stenotrophomonas_nitritireducens	0.002597	0.002397	0.003895	0.00261	0.003693	0.000401	0.000599	0.0004	0.000399	0.000501	0.000601	0.0005	0.000801	0.0005	0.0008	0.0002	0.0002	0.0003	0.0001	0.0004	0	0.0002	0.0001	0.0003	0.0003
s_Flavobacterium_ummariense	0.002696	0.003296	0.003895	0.004216	0.002795	0.000601	0.0004	0.0006	0.000399	0.000501	0.0003	0.0004	0.0003	0.0004	0.0002	0.0001	0.0002	0.0001	0.0001	0	0.0001	0	0.0002	0.0003	0
s_Sphingobacterium_multivorum	0.003196	0.003895	0.003994	0.003112	0.003893	0.0002	0	0	0	0	0.0003	0.0002	0.0002	0.0003	0.0003	0	0	0	0.0001	0	0.0001	0	0.0002	0.0001	0.0003
s_Corynebacterium_stationis	0.0002	0	0.0003	0.000201	0	0	0	0	0.0001	0	0	0	0	0	0.0001	0.004198	0.003901	0.003304	0.003504	0.003602	0	0	0.0001	0.0001	0
s_Halomonas_subglaciescola	0	0	0	0	0	0	0	0	0	0	0	0	0	0	0	0.003299	0.003401	0.002803	0.002703	0.003002	0.0005	0.0004	0.0006	0.0006	0.0004
s_Sphingobacterium_faecium	0.001598	0.002796	0.002197	0.00261	0.002895	0.000401	0.000899	0.0007	0.000299	0.000701	0.0001	0.0002	0.0002	0.0001	0.0002	0	0	0	0	0.0001	0	0	0.0002	0	0.0001
s_Flavobacterium_foetidum	0.001398	0.000899	0.001098	0.001305	0.001298	0.000601	0.000799	0.0005	0.000599	0.000801	0.000501	0.0002	0.0003	0.0006	0.0004	0	0.0001	0	0	0.0001	0	0	0	0	0
s_Flavobacterium_seoulense	0.001298	0.001498	0.001598	0.002208	0.002096	0.0003	0.0002	0.0003	0.000299	0.0001	0.0003	0.0002	0.0003	0.0001	0.0003	0	0	0	0	0	0	0	0	0	0
s_Sphingomonas_phyllosphaerae	0.001498	0.000999	0.000499	0.000602	0.001298	0.000601	0.0005	0.0005	0.000299	0.000601	0.000501	0.0006	0.0003	0.0004	0.0003	0.0002	0.0002	0.0002	0.0002	0.0001	0	0	0	0	0
Others	0.794266	0.80715	0.798982	0.783778	0.803971	0.976567	0.976423	0.970085	0.975651	0.97387	0.967055	0.950969	0.966556	0.965185	0.965713	0.920232	0.910474	0.912305	0.911813	0.916251	0.652063	0.653459	0.653124	0.654866	0.651862

## Sheet: Supplementary Table S5
Supplementary Table S5 Relative abundance of fungi at the genus level
Taxon	4d_1	4d_2	4d_3	4d_4	4d_5	8d_1	8d_2	8d_3	8d_4	8d_5	16d_1	16d_2	16d_3	16d_4	16d_5	32d_1	32d_2	32d_3	32d_4	32d_5	64d_1	64d_2	64d_3	64d_4	64d_5
g_Plectosphaerella	0.515258	0.539224	0.546328	0.541371	0.547045	0.554966	0.573416	0.5521	0.546364	0.527911	0.562725	0.554733	0.507654	0.518752	0.486492	0.420452	0.390656	0.386661	0.430457	0.416033	0.366273	0.327733	0.032106	0.359536	0.363636
g_Hannaella	0.262631	0.255854	0.261057	0.264432	0.263474	0.268381	0.249224	0.27	0.251575	0.253301	0.286014	0.306884	0.264532	0.260226	0.263458	0.040724	0.032613	0.035396	0.038596	0.03713	0.382276	0.383838	0.571614	0.359436	0.40154
g_Debaryomyces	0	0	0.0001	0	0	0.0001	0.0001	0.0001	0.0002	0.0002	0.0002	0	0.0002	0.0003	0.0005	0.428657	0.479692	0.473853	0.424058	0.43735	0.0004	0.0005	0.0006	0.0007	0.0003
g_Fusarium	0.023812	0.019412	0.020512	0.021811	0.019998	0.019506	0.016615	0.0188	0.020106	0.022509	0.02461	0.023914	0.031216	0.028203	0.031619	0.004303	0.004902	0.005099	0.005499	0.005304	0.027506	0.029803	0.036807	0.024202	0.029703
g_Colletotrichum	0.032116	0.028217	0.025715	0.025013	0.023098	0.008202	0.011911	0.0107	0.016005	0.018407	0.018307	0.012708	0.042021	0.040304	0.043026	0.011907	0.009804	0.012099	0.011699	0.010809	0.008202	0.010301	0.010902	0.008101	0.007501
g_Alternaria	0.017809	0.015309	0.014008	0.016808	0.015898	0.013004	0.013412	0.0138	0.017405	0.017907	0.009404	0.007805	0.014007	0.015102	0.01621	0.004803	0.004202	0.005699	0.005599	0.004804	0.037508	0.041604	0.04881	0.033203	0.036904
g_Cladosporium	0.014807	0.012007	0.010706	0.014407	0.013399	0.018305	0.014513	0.0162	0.018205	0.018307	0.012005	0.010907	0.015808	0.016702	0.020412	0.003102	0.002701	0.003	0.0033	0.003102	0.030506	0.038604	0.038708	0.027703	0.034603
g_Filobasidium	0.0002	0	0.03282	0.037519	0.037096	0.0001	0	0.0351	0.03431	0.0001	0	0	0	0.023302	0.028617	0.001401	0.0003	0	0	0	0.010302	0.014401	0.0002	0.0001	0
g_Tilletiopsis	0.014407	0.024014	0.020512	0.008304	0.010599	0.004601	0.013812	0.0087	0.008403	0.010004	0.007303	0.006504	0.013107	0.009001	0.009506	0.001401	0.002301	0.0013	0.0015	0.001701	0.002601	0.002	0.009702	0.006101	0.0027
g_Lectera	0.003602	0.002602	0.002902	0.002901	0.0031	0.016605	0.013913	0.0152	0.014904	0.014806	0.002501	0.003102	0.002701	0.0029	0.003702	0.003402	0.003401	0.0035	0.0039	0.003703	0.003701	0.0045	0.006001	0.0042	0.0048
g_Sampaiozyma	0.002001	0.001701	0.001801	0.001801	0.0015	0.003001	0.003303	0.0029	0.003701	0.004202	0.011004	0.009105	0.014507	0.014601	0.01641	0.0008	0.0006	0.0008	0.0005	0.0006	0.003501	0.0038	0.004401	0.0031	0.0028
g_Pyrenochaetopsis	0.002901	0.002301	0.002201	0.002501	0.0026	0.006002	0.005105	0.0053	0.006302	0.006102	0.003001	0.003802	0.003902	0.0037	0.004503	0.001201	0.0011	0.0015	0.0013	0.001401	0.007201	0.008301	0.009602	0.006801	0.006701
g_Aspergillus	0.0002	0.0003	0	0.0003	0.0002	0.0001	0.0002	0	0.0002	0.0003	0.0002	0.0001	0.0002	0.0002	0.0004	0.0003	0.0002	0.0002	0.0003	0.0002	0.015803	0.015202	0.020904	0.012901	0.011801
g_Cercospora	0.004002	0.003002	0.002902	0.003202	0.0034	0.002201	0.002402	0.002	0.002901	0.002701	0.002301	0.002201	0.002201	0.002	0.002502	0.001301	0.001301	0.0011	0.0011	0.001501	0.006501	0.006101	0.008202	0.005601	0.0049
g_Pseudopeyronellaea	0.003002	0	0	0.003402	0.0025	0.0008	0.0003	0.0008	0.004201	0.005302	0.0001	0.003402	0	0.0042	0.004603	0.002301	0.0006	0.0026	0.001	0.002402	0.004601	0.005101	0.005301	0.0021	0.004
g_Neosetophoma	0.002701	0.001901	0.002201	0.002001	0.0021	0.002501	0.002702	0.0027	0.003301	0.004302	0.0011	0.000901	0.003202	0.0032	0.003802	0.0005	0.0005	0.0006	0.0006	0.0005	0.0006	0.0007	0.0008	0.0004	0.0005
g_Nigrospora	0.009405	0.007204	0.007705	0.007704	0.007299	0.0005	0.0003	0.0006	0.0005	0.0005	0.0002	0.0001	0.0003	0.0002	0.0002	0.0001	0	0	0	0	0.0003	0.0002	0.0003	0.0002	0.0002
g_Stemphylium	0.001801	0.001201	0.001601	0.001401	0.0011	0.0008	0.000901	0.0009	0.0007	0.001	0.0008	0.0006	0.001101	0.0011	0.001301	0.0005	0.0005	0.0005	0.0004	0.0005	0.004301	0.005101	0.005801	0.004	0.0038
g_Exserohilum	0.003502	0.002502	0.002702	0.002801	0.0029	0.001901	0.001902	0.0018	0.002601	0.003001	0.0006	0.0006	0.001001	0.0009	0.001501	0.0002	0.0001	0.0002	0.0002	0.0002	0.0021	0.0022	0.002501	0.0015	0.0015
g_Emericellopsis	0.001201	0.001001	0.001301	0.001101	0.0009	0.002001	0.002803	0.0026	0.002901	0.003701	0.001	0.0007	0.001401	0.0013	0.001501	0.0007	0.0005	0.0007	0.0009	0.000701	0.0009	0.0012	0.0012	0.0011	0.0009
Others	0.084642	0.082248	0.042926	0.04122	0.041794	0.076423	0.073166	0.0397	0.045215	0.085437	0.056625	0.051932	0.080939	0.053807	0.059735	0.071945	0.064027	0.065193	0.069092	0.072059	0.084917	0.09881	0.185538	0.139015	0.081211

## Sheet: Supplementary Table S6
Supplementary Table S6 Relative abundance of fungi at the species level
Taxon	4d_1	4d_2	4d_3	4d_4	4d_5	8d_1	8d_2	8d_3	8d_4	8d_5	16d_1	16d_2	16d_3	16d_4	16d_5	32d_1	32d_2	32d_3	32d_4	32d_5	64d_1	64d_2	64d_3	64d_4	64d_5
s_Plectosphaerella_cucumerina	0.514512	0.537738	0.545145	0.539362	0.545309	0.54298	0.5719	0.550755	0.545637	0.51631	0.56068	0.552742	0.505353	0.514249	0.484442	0.409905	0.381014	0.376662	0.430802	0.405825	0.36622	0.327598	0.020012	0.351535	0.356543
s_Hannaella_oryzae	0.036029	0.033233	0.034334	0.263079	0.246649	0.038927	0.032122	0.249325	0.250701	0.23354	0.267134	0.305645	0.247224	0.258974	0.261631	0.037819	0.03241	0.035196	0.038427	0.03693	0.374625	0.374812	0.561837	0.322132	0.394458
s_Fusarium_equiseti	0.023619	0.019219	0.02022	0.021707	0.019704	0.019314	0.016411	0.018702	0.020016	0.022213	0.024612	0.023919	0.031116	0.028197	0.031316	0.004302	0.004701	0.005099	0.005504	0.005104	0.027216	0.029409	0.036122	0.024002	0.029412
s_Colletotrichum_fuscum	0.029724	0.026026	0.024224	0.023207	0.021604	0.007605	0.011108	0.010001	0.015012	0.01721	0.017409	0.01191	0.03942	0.037996	0.04052	0.011206	0.008903	0.011199	0.010808	0.010008	0.006704	0.008302	0.009105	0.006701	0.006303
s_Cladosporium_sp	0.014311	0.011612	0.010511	0.014304	0.013203	0.017913	0.01431	0.015802	0.018014	0.018011	0.011806	0.010709	0.015508	0.016398	0.02011	0.003102	0.002601	0.0029	0.003302	0.003002	0.028317	0.035311	0.034821	0.025403	0.031713
s_Tilletiopsis_washingtonensis	0.014412	0.024024	0.020521	0.008302	0.010602	0.004603	0.01381	0.008701	0.008407	0.010006	0.007304	0.006505	0.013107	0.008999	0.009505	0.001401	0.002301	0.0013	0.001501	0.001701	0.002602	0.002001	0.009706	0.006101	0.002701
s_Lectera_sambuci	0.003002	0.002402	0.002603	0.002701	0.002701	0.015511	0.012209	0.014101	0.013711	0.013808	0.002501	0.002602	0.002701	0.0027	0.003202	0.003102	0.003401	0.0035	0.003302	0.003603	0.003702	0.004501	0.005503	0.004	0.004502
s_Sampaiozyma_ingeniosa	0.001801	0.001702	0.001702	0.0016	0.0015	0.003002	0.003102	0.0028	0.003403	0.004102	0.010905	0.008907	0.014307	0.014399	0.016008	0.0007	0.0006	0.0007	0.0005	0.0005	0.003302	0.003701	0.004203	0.003	0.002701
s_Pyrenochaetopsis_kuksensis	0.002902	0.002202	0.002202	0.002401	0.002501	0.005904	0.004803	0.005101	0.006005	0.005803	0.002901	0.003703	0.003702	0.0037	0.004202	0.001201	0.0011	0.0015	0.001301	0.001401	0.007204	0.008302	0.009506	0.006801	0.006703
s_Cercospora_coniogrammes	0.004003	0.003003	0.002903	0.003201	0.003401	0.002202	0.002402	0.002	0.002902	0.002702	0.002301	0.002202	0.002201	0.002	0.002501	0.001201	0.0013	0.0011	0.001101	0.001501	0.006504	0.006102	0.008205	0.005601	0.004902
s_Pseudopeyronellaea_eucalypti	0.003002	0	0	0.003401	0.002501	0.000801	0.0003	0.0008	0.004203	0.005303	0.0001	0.003403	0	0.0042	0.004602	0.002301	0.0006	0.0026	0.001001	0.002402	0.004603	0.005102	0.005303	0.0021	0.004002
s_Hannaella_sinensis	0.001401	0.000901	0.001001	0.0008	0.0009	0.000901	0.0006	0.0008	0.000901	0.000901	0.001001	0.001101	0.001201	0.0011	0.001501	0.0002	0.0002	0.0002	0.0002	0.0002	0.005803	0.006402	0.007304	0.006001	0.005302
s_Filobasidium_magnum	0	0	0.032733	0	0	0	0	0	0	0	0	0	0	0	0	0.001401	0	0	0	0	0.010206	0	0	0	0
s_Neosetophoma_poaceicola	0.002702	0.001902	0.002102	0.002001	0.002	0.002502	0.002702	0.0025	0.003203	0.004102	0.001101	0.000901	0.003102	0.003	0.003702	0.0005	0.0005	0.0006	0.0005	0.0005	0.0006	0.0007	0.0008	0.0004	0.0005
s_Aspergillus_versicolor	0	0	0	0	0	0.0001	0.0002	0	0.0002	0.0002	0.0001	0	0	0	0.0002	0.0001	0.0001	0.0001	0.0001	0.0001	0.008305	0.008002	0.011107	0.006901	0.006403
s_Nigrospora_magnoliae	0.009007	0.006807	0.007307	0.007302	0.006901	0.0005	0.0003	0.0006	0.0005	0.0005	0.0002	0.0001	0.0003	0.0002	0.0002	0.0001	0	0	0	0	0.0003	0.0002	0.0003	0.0002	0.0002
s_Stemphylium_vesicarium	0.001801	0.001201	0.001602	0.0014	0.0011	0.000801	0.000901	0.0009	0.000701	0.001001	0.0008	0.0006	0.001101	0.0011	0.001301	0.0005	0.0005	0.0005	0.0004	0.0005	0.004303	0.005102	0.005803	0.004	0.003802
s_Exserohilum_antillanum	0.003002	0.002503	0.002402	0.002501	0.002701	0.001801	0.001901	0.0017	0.002402	0.002902	0.0005	0.0006	0.001001	0.0009	0.001501	0.0002	0.0001	0.0002	0.0002	0.0002	0.002101	0.002201	0.002502	0.0015	0.001501
s_Emericellopsis_robusta	0.001201	0.001001	0.001301	0.0011	0.0009	0.002001	0.002802	0.0026	0.002902	0.003702	0.001001	0.000701	0.001401	0.0013	0.001501	0.0007	0.0005	0.0007	0.000901	0.000701	0.000901	0.0012	0.001201	0.0011	0.0009
s_Aspergillus_flavus	0	0	0	0	0	0	0	0	0	0	0.0001	0	0.0001	0.0002	0.0002	0.0001	0	0	0	0	0.006304	0.005802	0.007605	0.005001	0.004402
Others	0.333569	0.324524	0.287187	0.101631	0.115823	0.332632	0.308117	0.112812	0.10118	0.137684	0.087544	0.06375	0.117155	0.100388	0.111855	0.519959	0.559169	0.555944	0.50015	0.525822	0.130178	0.16525	0.259055	0.217521	0.13305

## Sheet: Supplementary Table S7
Supplementary Table S7 Nodal data for network diagrams of microorganisms and flavour compounds
Id	Label	name	xi
1	1	Glu	AA
2	2	Arg	AA
4	4	Pro	AA
5	5	Phe	AA
6	6	Val	AA
7	7	Lys	AA
8	8	Thr	AA
9	9	Ile	AA
10	10	Leu	AA
11	11	Asp	AA
12	12	Gly	AA
14	14	Trp	AA
15	15	His	AA
16	16	Tyr	AA
17	17	Met	AA
20	20	Shikimic_acid	Metabolin
24	24	Companilactobacillus	Bacteria
25	25	Debaryomyces	Fungi
26	26	Xanthomonas	Bacteria
27	27	Weissella	Bacteria
29	29	Malikia	Bacteria
30	30	Celerinatantimonas	Bacteria
36	36	Aeromonas	Bacteria
38	38	Tilletiopsis	Fungi
40	40	Stenotrophomonas	Bacteria
43	43	Methylobacterium-Methylorubrum	Bacteria
45	45	Unclassified_f_Comamonadaceae	Bacteria
46	46	Sphingobacterium	Bacteria
52	52	Allorhizobium-Neorhizobium-Pararhizobium-Rhizobium	Bacteria
56	56	Salinivibrio	Bacteria
57	57	Pedobacter	Bacteria
59	59	Tolumonas	Bacteria
62	62	Nigrospora	Fungi
66	66	Salinibacter	Bacteria
68	68	Pseudarcobacter	Bacteria
70	70	Acidovorax	Bacteria
71	71	Limnohabitans	Bacteria
72	72	Paracoccus	Bacteria
73	73	Dyadobacter	Bacteria
77	77	Methylophilus	Bacteria
81	81	Comamonas	Bacteria
84	84	Myrmecridium	Fungi
86	86	Trichococcus	Bacteria
87	87	Dechloromonas	Bacteria
90	90	Aureimonas	Bacteria
92	92	Massilia	Bacteria
93	93	Shewanella	Bacteria
96	96	Rhodococcus	Bacteria
97	97	Hortaea	Fungi
99	99	Planococcus	Bacteria
121	121	N-acetyl-homoserine_lactone	Metabolin
123	123	2-nonenal	Metabolin
124	124	Glycerol	Metabolin
125	125	Syringaldehyde	Metabolin
126	126	Cuminaldehyde	Metabolin
127	127	Methyl_trans-cinnamate	Metabolin
128	128	Dihydroxyacetone	Metabolin
135	135	Phytol	Metabolin

## Sheet: Supplementary Table S8
Supplementary Table S8 Edge data for network diagrams of microorganisms and flavour compounds.
Source	Target	Type	Id	Label	Weight	v2	curved	size
121	1	Undirected	4		1	+	0	2
123	1	Undirected	6		1	+	0	2
124	1	Undirected	7		1	+	0	2
125	1	Undirected	8		1	+	0	2
126	1	Undirected	9		1	-	0	2
127	1	Undirected	10		1	+	0	2
128	1	Undirected	11		1	+	0	2
121	2	Undirected	12		1	+	0	2
123	2	Undirected	13		1	+	0	2
124	2	Undirected	14		1	+	0	2
125	2	Undirected	15		1	+	0	2
126	2	Undirected	16		1	-	0	2
127	2	Undirected	18		1	+	0	2
128	2	Undirected	19		1	+	0	2
121	4	Undirected	24		1	+	0	2
123	4	Undirected	25		1	+	0	2
124	4	Undirected	26		1	+	0	2
125	4	Undirected	27		1	+	0	2
126	4	Undirected	28		1	-	0	2
127	4	Undirected	29		1	+	0	2
128	4	Undirected	30		1	+	0	2
121	5	Undirected	31		1	+	0	2
123	5	Undirected	32		1	+	0	2
124	5	Undirected	33		1	+	0	2
125	5	Undirected	34		1	+	0	2
126	5	Undirected	35		1	-	0	2
127	5	Undirected	37		1	+	0	2
128	5	Undirected	38		1	+	0	2
121	6	Undirected	39		1	+	0	2
123	6	Undirected	40		1	+	0	2
124	6	Undirected	41		1	+	0	2
125	6	Undirected	42		1	+	0	2
126	6	Undirected	43		1	-	0	2
127	6	Undirected	44		1	+	0	2
128	6	Undirected	45		1	+	0	2
121	7	Undirected	46		1	+	0	2
123	7	Undirected	47		1	+	0	2
124	7	Undirected	48		1	+	0	2
125	7	Undirected	49		1	+	0	2
126	7	Undirected	50		1	-	0	2
127	7	Undirected	52		1	+	0	2
128	7	Undirected	53		1	+	0	2
121	8	Undirected	54		1	+	0	2
123	8	Undirected	55		1	+	0	2
124	8	Undirected	56		1	+	0	2
125	8	Undirected	57		1	+	0	2
126	8	Undirected	58		1	-	0	2
127	8	Undirected	60		1	+	0	2
128	8	Undirected	61		1	+	0	2
121	9	Undirected	62		1	+	0	2
123	9	Undirected	63		1	+	0	2
124	9	Undirected	64		1	+	0	2
125	9	Undirected	65		1	+	0	2
126	9	Undirected	66		1	-	0	2
127	9	Undirected	68		1	+	0	2
128	9	Undirected	69		1	+	0	2
121	10	Undirected	70		1	+	0	2
123	10	Undirected	71		1	+	0	2
124	10	Undirected	72		1	+	0	2
125	10	Undirected	73		1	+	0	2
126	10	Undirected	74		1	-	0	2
127	10	Undirected	76		1	+	0	2
128	10	Undirected	77		1	+	0	2
121	11	Undirected	79		1	+	0	2
123	11	Undirected	81		1	+	0	2
124	11	Undirected	82		1	+	0	2
125	11	Undirected	83		1	+	0	2
126	11	Undirected	84		1	-	0	2
127	11	Undirected	85		1	+	0	2
128	11	Undirected	86		1	+	0	2
121	12	Undirected	87		1	+	0	2
123	12	Undirected	88		1	+	0	2
124	12	Undirected	89		1	+	0	2
125	12	Undirected	90		1	+	0	2
126	12	Undirected	91		1	-	0	2
127	12	Undirected	92		1	+	0	2
128	12	Undirected	93		1	+	0	2
121	14	Undirected	97		1	+	0	2
124	14	Undirected	98		1	+	0	2
128	14	Undirected	100		1	+	0	2
121	15	Undirected	102		1	+	0	2
123	15	Undirected	104		1	+	0	2
124	15	Undirected	105		1	+	0	2
125	15	Undirected	106		1	+	0	2
126	15	Undirected	107		1	-	0	2
127	15	Undirected	108		1	+	0	2
128	15	Undirected	109		1	+	0	2
121	16	Undirected	110		1	+	0	2
124	16	Undirected	111		1	+	0	2
125	16	Undirected	112		1	+	0	2
128	16	Undirected	114		1	+	0	2
121	17	Undirected	115		1	+	0	2
123	17	Undirected	117		1	+	0	2.00933
124	17	Undirected	118		1	+	0	2.00057
125	17	Undirected	119		1	+	0	2.00003
126	17	Undirected	120		1	-	0	2.70866
127	17	Undirected	121		1	+	0	2.32361
128	17	Undirected	122		1	+	0	2.06492
20	1	Undirected	128		1	-	0	2.00007
20	2	Undirected	129		1	-	0	2.00023
20	4	Undirected	130		1	-	0	2.00035
20	5	Undirected	131		1	-	0	2.00035
20	6	Undirected	132		1	-	0	2.00004
20	7	Undirected	133		1	-	0	10
20	8	Undirected	134		1	-	0	2.00034
20	9	Undirected	135		1	-	0	2.03304
20	10	Undirected	136		1	-	0	2.00108
20	11	Undirected	137		1	-	0	2.11905
20	12	Undirected	138		1	-	0	2
20	14	Undirected	139		1	-	0	2
20	15	Undirected	140		1	-	0	2.00021
20	16	Undirected	141		1	-	0	2.00015
20	17	Undirected	142		1	-	0	10
121	24	Undirected	152		1	+	0	2
123	24	Undirected	154		1	+	0	2
124	24	Undirected	155		1	+	0	2
125	24	Undirected	156		1	+	0	2
126	24	Undirected	157		1	-	0	2
127	24	Undirected	159		1	+	0	2
128	24	Undirected	160		1	+	0	2
24	1	Undirected	162		1	+	0	2
24	2	Undirected	163		1	+	0	2
24	4	Undirected	164		1	+	0	2
24	5	Undirected	165		1	+	0	2
24	6	Undirected	166		1	+	0	2
24	7	Undirected	167		1	+	0	2
24	8	Undirected	168		1	+	0	2
24	9	Undirected	169		1	+	0	2
24	10	Undirected	170		1	+	0	2
24	11	Undirected	171		1	+	0	2
24	12	Undirected	172		1	+	0	2
24	15	Undirected	174		1	+	0	2
24	17	Undirected	175		1	+	0	2
24	20	Undirected	178		1	-	0	2
121	25	Undirected	179		1	+	0	2
124	25	Undirected	180		1	+	0	2
128	25	Undirected	181		1	+	0	2
25	1	Undirected	182		1	+	0	2
25	2	Undirected	183		1	+	0	2
25	4	Undirected	184		1	+	0	2
25	5	Undirected	185		1	+	0	2
25	6	Undirected	186		1	+	0	2
25	7	Undirected	187		1	+	0	2
25	8	Undirected	188		1	+	0	2
25	9	Undirected	189		1	+	0	2
25	10	Undirected	190		1	+	0	2
25	15	Undirected	191		1	+	0	2
25	16	Undirected	192		1	+	0	2
25	17	Undirected	193		1	+	0	2
25	20	Undirected	194		1	-	0	2
124	26	Undirected	195		1	-	0	2
128	26	Undirected	196		1	-	0	2
26	2	Undirected	197		1	-	0	2
26	4	Undirected	198		1	-	0	2
26	5	Undirected	199		1	-	0	2
26	6	Undirected	200		1	-	0	2
26	7	Undirected	201		1	-	0	2
26	8	Undirected	202		1	-	0	2
26	9	Undirected	203		1	-	0	2
26	10	Undirected	204		1	-	0	2
26	16	Undirected	205		1	-	0	2
26	17	Undirected	206		1	-	0	2
26	20	Undirected	207		1	+	0	2
26	25	Undirected	208		1	-	0	2
121	27	Undirected	209		1	+	0	2
123	27	Undirected	211		1	+	0	2
124	27	Undirected	212		1	+	0	2
125	27	Undirected	213		1	+	0	2
126	27	Undirected	214		1	-	0	2
127	27	Undirected	216		1	+	0	2
128	27	Undirected	217		1	+	0	2
27	1	Undirected	218		1	+	0	2
27	2	Undirected	219		1	+	0	2
27	5	Undirected	220		1	+	0	2
27	6	Undirected	221		1	+	0	2
27	7	Undirected	222		1	+	0	2
27	8	Undirected	223		1	+	0	2
27	10	Undirected	224		1	+	0	2
27	11	Undirected	225		1	+	0	2
27	12	Undirected	226		1	+	0	2
27	15	Undirected	227		1	+	0	2
27	17	Undirected	228		1	+	0	2
27	20	Undirected	230		1	-	0	2
121	29	Undirected	240		1	-	0	2
123	29	Undirected	241		1	-	0	2
124	29	Undirected	242		1	-	0	2
125	29	Undirected	243		1	-	0	2
126	29	Undirected	244		1	+	0	2
135	29	Undirected	245		1	+	0	2
127	29	Undirected	247		1	-	0	2
29	1	Undirected	248		1	-	0	2
29	2	Undirected	249		1	-	0	2
29	4	Undirected	250		1	-	0	2
29	5	Undirected	251		1	-	0	2
29	6	Undirected	252		1	-	0	2
29	7	Undirected	253		1	-	0	2
29	8	Undirected	254		1	-	0	2
29	9	Undirected	255		1	-	0	2
29	10	Undirected	256		1	-	0	2
29	11	Undirected	257		1	-	0	2
29	12	Undirected	258		1	-	0	2
29	15	Undirected	259		1	-	0	2
29	17	Undirected	260		1	-	0	2
29	20	Undirected	261		1	+	0	2
121	30	Undirected	262		1	+	0	2
124	30	Undirected	264		1	+	0	2
128	30	Undirected	266		1	+	0	2.00057
30	1	Undirected	269		1	+	0	2.32361
30	2	Undirected	270		1	+	0	2.06492
30	4	Undirected	272		1	+	0	2.03264
30	5	Undirected	273		1	+	0	2.02626
30	6	Undirected	274		1	+	0	2.03746
30	7	Undirected	275		1	+	0	2.00012
30	8	Undirected	276		1	+	0	2.00007
30	9	Undirected	277		1	+	0	2.00023
30	10	Undirected	278		1	+	0	2.00035
30	12	Undirected	279		1	+	0	2.00035
30	16	Undirected	280		1	+	0	2.00004
30	20	Undirected	281		1	-	0	10
30	25	Undirected	282		1	+	0	2.00034
121	36	Undirected	306		1	-	0	2
123	36	Undirected	307		1	-	0	2
124	36	Undirected	308		1	-	0	2
125	36	Undirected	309		1	-	0	2
126	36	Undirected	310		1	+	0	2
127	36	Undirected	312		1	-	0	2
128	36	Undirected	313		1	-	0	2
36	1	Undirected	314		1	-	0	2
36	2	Undirected	315		1	-	0	2
36	4	Undirected	316		1	-	0	2
36	5	Undirected	317		1	-	0	2
36	6	Undirected	318		1	-	0	2
36	7	Undirected	319		1	-	0	2
36	8	Undirected	320		1	-	0	2
36	9	Undirected	321		1	-	0	2
36	10	Undirected	322		1	-	0	2
36	11	Undirected	323		1	-	0	2
36	12	Undirected	324		1	-	0	2
36	15	Undirected	325		1	-	0	2
36	17	Undirected	326		1	-	0	2
36	20	Undirected	327		1	+	0	2
36	25	Undirected	328		1	-	0	2
128	38	Undirected	341		1	-	0	2
38	2	Undirected	342		1	-	0	2
38	5	Undirected	343		1	-	0	2
38	6	Undirected	344		1	-	0	2
38	7	Undirected	345		1	-	0	2
38	8	Undirected	346		1	-	0	2
38	9	Undirected	347		1	-	0	2
38	10	Undirected	348		1	-	0	2
38	17	Undirected	349		1	-	0	2
38	20	Undirected	350		1	+	0	2
38	26	Undirected	351		1	+	0	2
121	40	Undirected	365		1	-	0	2
123	40	Undirected	366		1	-	0	2
124	40	Undirected	367		1	-	0	2
125	40	Undirected	368		1	-	0	2
126	40	Undirected	369		1	+	0	2
127	40	Undirected	370		1	-	0	2
128	40	Undirected	371		1	-	0	2
40	1	Undirected	372		1	-	0	2
40	2	Undirected	373		1	-	0	2
40	4	Undirected	374		1	-	0	2
40	5	Undirected	375		1	-	0	2
40	6	Undirected	376		1	-	0	2
40	7	Undirected	377		1	-	0	2
40	8	Undirected	378		1	-	0	2
40	9	Undirected	379		1	-	0	2
40	10	Undirected	380		1	-	0	2
40	11	Undirected	381		1	-	0	2
40	12	Undirected	382		1	-	0	2
40	15	Undirected	383		1	-	0	2
40	16	Undirected	384		1	-	0	2
40	17	Undirected	385		1	-	0	2
40	20	Undirected	386		1	+	0	2
40	25	Undirected	387		1	-	0	2
121	43	Undirected	399		1	-	0	2
123	43	Undirected	400		1	-	0	2
124	43	Undirected	401		1	-	0	2
135	43	Undirected	402		1	+	0	2
128	43	Undirected	404		1	-	0	2
43	1	Undirected	405		1	-	0	2
43	2	Undirected	406		1	-	0	2
43	4	Undirected	407		1	-	0	2
43	5	Undirected	408		1	-	0	2
43	6	Undirected	409		1	-	0	2
43	7	Undirected	410		1	-	0	2
43	8	Undirected	411		1	-	0	2
43	10	Undirected	412		1	-	0	2
43	11	Undirected	413		1	-	0	2.00933
43	12	Undirected	414		1	-	0	2.00057
43	15	Undirected	415		1	-	0	2.00003
43	17	Undirected	416		1	-	0	2.70866
43	25	Undirected	417		1	-	0	2.32361
43	38	Undirected	418		1	+	0	2.06492
121	45	Undirected	435		1	-	0	2
123	45	Undirected	436		1	-	0	2.00021
124	45	Undirected	437		1	-	0	2.00015
125	45	Undirected	438		1	-	0	10
135	45	Undirected	439		1	+	0	2.00049
127	45	Undirected	441		1	-	0	2.83038
128	45	Undirected	442		1	-	0	2
45	1	Undirected	443		1	-	0	2
45	2	Undirected	444		1	-	0	2.00001
45	4	Undirected	445		1	-	0	2
45	5	Undirected	446		1	-	0	2
45	6	Undirected	447		1	-	0	2
45	7	Undirected	448		1	-	0	2
45	8	Undirected	449		1	-	0	2
45	9	Undirected	450		1	-	0	2
45	10	Undirected	451		1	-	0	2
45	11	Undirected	452		1	-	0	2
45	12	Undirected	453		1	-	0	2
45	15	Undirected	454		1	-	0	2
45	17	Undirected	455		1	-	0	2
45	20	Undirected	456		1	+	0	2
45	25	Undirected	457		1	-	0	2
121	46	Undirected	459		1	-	0	2
123	46	Undirected	461		1	-	0	2
124	46	Undirected	462		1	-	0	2
125	46	Undirected	463		1	-	0	2
126	46	Undirected	464		1	+	0	2
127	46	Undirected	465		1	-	0	2
128	46	Undirected	466		1	-	0	2
46	1	Undirected	467		1	-	0	2
46	2	Undirected	468		1	-	0	2
46	4	Undirected	469		1	-	0	2
46	5	Undirected	470		1	-	0	2
46	6	Undirected	471		1	-	0	2
46	7	Undirected	472		1	-	0	2
46	8	Undirected	473		1	-	0	2
46	9	Undirected	474		1	-	0	2
46	10	Undirected	475		1	-	0	2
46	11	Undirected	476		1	-	0	2
46	12	Undirected	477		1	-	0	2
46	15	Undirected	478		1	-	0	2
46	16	Undirected	479		1	-	0	2
46	17	Undirected	480		1	-	0	2
46	20	Undirected	481		1	+	0	2
46	25	Undirected	482		1	-	0	2
46	38	Undirected	483		1	+	0	2
121	52	Undirected	538		1	-	0	2
123	52	Undirected	539		1	-	0	2
124	52	Undirected	540		1	-	0	2
125	52	Undirected	541		1	-	0	2
128	52	Undirected	542		1	-	0	2
52	1	Undirected	543		1	-	0	2
52	2	Undirected	544		1	-	0	2
52	4	Undirected	545		1	-	0	2
52	5	Undirected	546		1	-	0	2
52	6	Undirected	547		1	-	0	2
52	7	Undirected	548		1	-	0	2
52	8	Undirected	549		1	-	0	2
52	9	Undirected	550		1	-	0	2
52	10	Undirected	551		1	-	0	2
52	11	Undirected	552		1	-	0	2
52	12	Undirected	553		1	-	0	2
52	15	Undirected	554		1	-	0	2
52	17	Undirected	555		1	-	0	2
52	20	Undirected	556		1	+	0	2
52	25	Undirected	557		1	-	0	2
52	38	Undirected	558		1	+	0	2
121	56	Undirected	579		1	-	0	2.03304
123	56	Undirected	580		1	-	0	2.00108
124	56	Undirected	581		1	-	0	2.11905
125	56	Undirected	582		1	-	0	2
128	56	Undirected	585		1	-	0	2.00015
56	1	Undirected	586		1	-	0	10
56	2	Undirected	587		1	-	0	2.00049
56	4	Undirected	588		1	-	0	6.70735
56	5	Undirected	589		1	-	0	2.83038
56	6	Undirected	590		1	-	0	2
56	7	Undirected	591		1	-	0	2
56	8	Undirected	592		1	-	0	2.00001
56	9	Undirected	593		1	-	0	2
56	10	Undirected	594		1	-	0	2
56	11	Undirected	595		1	-	0	2
56	12	Undirected	596		1	-	0	2
56	14	Undirected	597		1	-	0	2
56	15	Undirected	598		1	-	0	2
56	16	Undirected	599		1	-	0	2
56	17	Undirected	600		1	-	0	2
56	20	Undirected	601		1	+	0	2
56	25	Undirected	602		1	-	0	2
56	38	Undirected	603		1	+	0	2
121	57	Undirected	604		1	-	0	2
123	57	Undirected	605		1	-	0	2
126	57	Undirected	606		1	+	0	2
135	57	Undirected	607		1	+	0	2
127	57	Undirected	609		1	-	0	2
57	1	Undirected	610		1	-	0	2
57	2	Undirected	611		1	-	0	2
57	4	Undirected	612		1	-	0	2
57	5	Undirected	613		1	-	0	2
57	6	Undirected	614		1	-	0	2
57	7	Undirected	615		1	-	0	2
57	8	Undirected	616		1	-	0	2
57	9	Undirected	617		1	-	0	2
57	10	Undirected	618		1	-	0	2
57	11	Undirected	619		1	-	0	2
57	12	Undirected	620		1	-	0	2
57	15	Undirected	621		1	-	0	2
57	17	Undirected	622		1	-	0	2
57	20	Undirected	623		1	+	0	2
121	59	Undirected	633		1	-	0	2
123	59	Undirected	634		1	-	0	2
124	59	Undirected	635		1	-	0	2
127	59	Undirected	636		1	-	0	2
128	59	Undirected	637		1	-	0	2
59	1	Undirected	638		1	-	0	2
59	2	Undirected	639		1	-	0	2
59	4	Undirected	640		1	-	0	2
59	5	Undirected	641		1	-	0	2
59	6	Undirected	642		1	-	0	2
59	7	Undirected	643		1	-	0	2
59	8	Undirected	644		1	-	0	2
59	9	Undirected	645		1	-	0	2
59	10	Undirected	646		1	-	0	2
59	11	Undirected	647		1	-	0	2
59	12	Undirected	648		1	-	0	2
59	15	Undirected	649		1	-	0	2
59	16	Undirected	650		1	-	0	2
59	17	Undirected	651		1	-	0	2
59	20	Undirected	652		1	+	0	2
59	25	Undirected	653		1	-	0	2
121	62	Undirected	662		1	-	0	2
124	62	Undirected	663		1	-	0	2
128	62	Undirected	665		1	-	0	2
62	2	Undirected	666		1	-	0	2
62	4	Undirected	667		1	-	0	2
62	5	Undirected	668		1	-	0	2
62	6	Undirected	669		1	-	0	2
62	7	Undirected	670		1	-	0	2
62	8	Undirected	671		1	-	0	2
62	9	Undirected	672		1	-	0	2
62	10	Undirected	673		1	-	0	2
62	14	Undirected	674		1	-	0	2
62	16	Undirected	675		1	-	0	2
62	20	Undirected	676		1	+	0	2
62	56	Undirected	677		1	+	0	2
121	66	Undirected	689		1	-	0	2
123	66	Undirected	690		1	-	0	2
124	66	Undirected	691		1	-	0	2
128	66	Undirected	693		1	-	0	2
66	1	Undirected	694		1	-	0	2
66	2	Undirected	695		1	-	0	2
66	4	Undirected	696		1	-	0	2
66	5	Undirected	697		1	-	0	2
66	6	Undirected	698		1	-	0	2
66	7	Undirected	699		1	-	0	2
66	8	Undirected	700		1	-	0	2
66	9	Undirected	701		1	-	0	2
66	10	Undirected	702		1	-	0	2
66	11	Undirected	703		1	-	0	2
66	12	Undirected	704		1	-	0	2
66	15	Undirected	705		1	-	0	2
66	16	Undirected	706		1	-	0	2
66	17	Undirected	707		1	-	0	2
66	25	Undirected	708		1	-	0	2
66	38	Undirected	709		1	+	0	2.00933
121	68	Undirected	712		1	-	0	2.70866
123	68	Undirected	713		1	-	0	2.32361
124	68	Undirected	714		1	-	0	2.06492
125	68	Undirected	715		1	-	0	2.0705
126	68	Undirected	716		1	+	0	2.03264
127	68	Undirected	718		1	-	0	2.03746
128	68	Undirected	719		1	-	0	2.00012
68	1	Undirected	720		1	-	0	2.00007
68	2	Undirected	721		1	-	0	2.00023
68	4	Undirected	722		1	-	0	2.00035
68	5	Undirected	723		1	-	0	2.00035
68	6	Undirected	724		1	-	0	2.00004
68	7	Undirected	725		1	-	0	10
68	8	Undirected	726		1	-	0	2.00034
68	9	Undirected	727		1	-	0	2.03304
68	10	Undirected	728		1	-	0	2.00108
68	11	Undirected	729		1	-	0	2.11905
68	12	Undirected	730		1	-	0	2
68	15	Undirected	731		1	-	0	2
68	16	Undirected	732		1	-	0	2.00021
68	17	Undirected	733		1	-	0	2.00015
68	20	Undirected	734		1	+	0	10
121	70	Undirected	744		1	-	0	2
123	70	Undirected	746		1	-	0	2
124	70	Undirected	747		1	-	0	2
125	70	Undirected	748		1	-	0	2
126	70	Undirected	749		1	+	0	2
127	70	Undirected	751		1	-	0	2
128	70	Undirected	752		1	-	0	2
70	1	Undirected	753		1	-	0	2
70	2	Undirected	754		1	-	0	2
70	4	Undirected	755		1	-	0	2
70	5	Undirected	756		1	-	0	2
70	6	Undirected	757		1	-	0	2
70	7	Undirected	758		1	-	0	2
70	8	Undirected	759		1	-	0	2
70	9	Undirected	760		1	-	0	2
70	10	Undirected	761		1	-	0	2
70	11	Undirected	762		1	-	0	2
70	12	Undirected	763		1	-	0	2
70	14	Undirected	764		1	-	0	2
70	15	Undirected	765		1	-	0	2
70	16	Undirected	766		1	-	0	2
70	17	Undirected	767		1	-	0	2
70	20	Undirected	768		1	+	0	2
70	25	Undirected	769		1	-	0	2
70	38	Undirected	770		1	+	0	2
121	71	Undirected	771		1	-	0	2
123	71	Undirected	772		1	-	0	2
124	71	Undirected	773		1	-	0	2
125	71	Undirected	774		1	-	0	2
126	71	Undirected	775		1	+	0	2
135	71	Undirected	776		1	+	0	2
127	71	Undirected	778		1	-	0	2
128	71	Undirected	779		1	-	0	2
71	1	Undirected	780		1	-	0	2
71	2	Undirected	781		1	-	0	2
71	4	Undirected	782		1	-	0	2
71	5	Undirected	783		1	-	0	2
71	6	Undirected	784		1	-	0	2
71	7	Undirected	785		1	-	0	2
71	8	Undirected	786		1	-	0	2
71	10	Undirected	787		1	-	0	2
71	11	Undirected	788		1	-	0	2
71	12	Undirected	789		1	-	0	2
71	15	Undirected	790		1	-	0	2
71	17	Undirected	791		1	-	0	2
71	20	Undirected	792		1	+	0	2
71	25	Undirected	793		1	-	0	2
71	38	Undirected	794		1	+	0	2
121	72	Undirected	795		1	-	0	2
123	72	Undirected	796		1	-	0	2
124	72	Undirected	797		1	-	0	2
128	72	Undirected	798		1	-	0	2
72	1	Undirected	799		1	-	0	2
72	2	Undirected	800		1	-	0	2
72	4	Undirected	801		1	-	0	2
72	5	Undirected	802		1	-	0	2
72	6	Undirected	803		1	-	0	2
72	7	Undirected	804		1	-	0	2
72	8	Undirected	805		1	-	0	2
72	9	Undirected	806		1	-	0	2
72	10	Undirected	807		1	-	0	2
72	11	Undirected	808		1	-	0	2
72	12	Undirected	809		1	-	0	2
72	15	Undirected	810		1	-	0	2
72	16	Undirected	811		1	-	0	2
72	17	Undirected	812		1	-	0	2
72	20	Undirected	813		1	+	0	2
72	25	Undirected	814		1	-	0	2
72	38	Undirected	815		1	+	0	2
121	73	Undirected	816		1	-	0	2
123	73	Undirected	817		1	-	0	2
124	73	Undirected	818		1	-	0	2
127	73	Undirected	819		1	-	0	2
128	73	Undirected	820		1	-	0	2
73	1	Undirected	821		1	-	0	2
73	2	Undirected	822		1	-	0	2
73	4	Undirected	823		1	-	0	2
73	5	Undirected	824		1	-	0	2
73	6	Undirected	825		1	-	0	2
73	7	Undirected	826		1	-	0	2
73	8	Undirected	827		1	-	0	2
73	9	Undirected	828		1	-	0	2
73	10	Undirected	829		1	-	0	2
73	11	Undirected	830		1	-	0	2
73	12	Undirected	831		1	-	0	2
73	14	Undirected	832		1	-	0	2
73	15	Undirected	833		1	-	0	2
73	16	Undirected	834		1	-	0	2
73	17	Undirected	835		1	-	0	2
73	20	Undirected	836		1	+	0	2
73	25	Undirected	837		1	-	0	2
73	38	Undirected	838		1	+	0	2
121	77	Undirected	865		1	-	0	2.02626
123	77	Undirected	866		1	-	0	2.03746
124	77	Undirected	867		1	-	0	2.00012
127	77	Undirected	868		1	-	0	2.00007
128	77	Undirected	869		1	-	0	2.00023
77	1	Undirected	870		1	-	0	2.00035
77	2	Undirected	871		1	-	0	2.00035
77	4	Undirected	872		1	-	0	2.00004
77	5	Undirected	873		1	-	0	10
77	6	Undirected	874		1	-	0	2.00034
77	7	Undirected	875		1	-	0	2.03304
77	8	Undirected	876		1	-	0	2.00108
77	9	Undirected	877		1	-	0	2.11905
77	10	Undirected	878		1	-	0	2
77	11	Undirected	879		1	-	0	2
77	12	Undirected	880		1	-	0	2.00021
77	15	Undirected	881		1	-	0	2.00015
77	17	Undirected	882		1	-	0	10
77	20	Undirected	883		1	+	0	2.00049
77	25	Undirected	884		1	-	0	6.70735
77	38	Undirected	885		1	+	0	2.83038
121	81	Undirected	892		1	-	0	2
123	81	Undirected	893		1	-	0	2
124	81	Undirected	894		1	-	0	2
135	81	Undirected	895		1	+	0	2
127	81	Undirected	897		1	-	0	2
128	81	Undirected	898		1	-	0	2
81	1	Undirected	899		1	-	0	2
81	2	Undirected	900		1	-	0	2
81	4	Undirected	901		1	-	0	2
81	5	Undirected	902		1	-	0	2
81	6	Undirected	903		1	-	0	2
81	7	Undirected	904		1	-	0	2
81	8	Undirected	905		1	-	0	2
81	9	Undirected	906		1	-	0	2
81	10	Undirected	907		1	-	0	2
81	11	Undirected	908		1	-	0	2
81	12	Undirected	909		1	-	0	2
81	15	Undirected	910		1	-	0	2
81	17	Undirected	911		1	-	0	2
81	20	Undirected	912		1	+	0	2
81	25	Undirected	913		1	-	0	2
81	38	Undirected	914		1	+	0	2
121	84	Undirected	928		1	-	0	2
123	84	Undirected	929		1	-	0	2
124	84	Undirected	930		1	-	0	2
125	84	Undirected	931		1	-	0	2
126	84	Undirected	932		1	+	0	2
135	84	Undirected	933		1	+	0	2
127	84	Undirected	935		1	-	0	2
128	84	Undirected	936		1	-	0	2
84	1	Undirected	937		1	-	0	2
84	2	Undirected	938		1	-	0	2
84	4	Undirected	939		1	-	0	2
84	5	Undirected	940		1	-	0	2
84	6	Undirected	941		1	-	0	2
84	7	Undirected	942		1	-	0	2
84	8	Undirected	943		1	-	0	2
84	9	Undirected	944		1	-	0	2
84	10	Undirected	945		1	-	0	2
84	11	Undirected	946		1	-	0	2
84	12	Undirected	947		1	-	0	2
84	15	Undirected	948		1	-	0	2
84	17	Undirected	949		1	-	0	2
84	20	Undirected	950		1	+	0	2
84	24	Undirected	951		1	-	0	2
84	26	Undirected	952		1	+	0	2
84	27	Undirected	953		1	-	0	2
84	29	Undirected	955		1	+	0	2
84	30	Undirected	956		1	-	0	2
84	36	Undirected	958		1	+	0	2
84	40	Undirected	961		1	+	0	2
84	43	Undirected	963		1	+	0	2
84	45	Undirected	965		1	+	0	2
84	46	Undirected	966		1	+	0	2
84	52	Undirected	970		1	+	0	2
84	56	Undirected	972		1	+	0	2
84	57	Undirected	973		1	+	0	2
84	59	Undirected	975		1	+	0	2
84	66	Undirected	977		1	+	0	2
84	68	Undirected	978		1	+	0	2
84	70	Undirected	980		1	+	0	2
84	71	Undirected	981		1	+	0	2
84	72	Undirected	982		1	+	0	2
84	73	Undirected	983		1	+	0	2
84	77	Undirected	987		1	+	0	2
84	81	Undirected	988		1	+	0	2
121	86	Undirected	991		1	-	0	2
123	86	Undirected	992		1	-	0	2
125	86	Undirected	993		1	-	0	2
126	86	Undirected	994		1	+	0	2
135	86	Undirected	995		1	+	0	2
127	86	Undirected	997		1	-	0	2
86	1	Undirected	998		1	-	0	2
86	5	Undirected	999		1	-	0	2
86	6	Undirected	1000		1	-	0	2
86	7	Undirected	1001		1	-	0	2
86	8	Undirected	1002		1	-	0	2
86	10	Undirected	1003		1	-	0	2
86	11	Undirected	1004		1	-	0	2
86	12	Undirected	1005		1	-	0	2.00933
86	15	Undirected	1006		1	-	0	2.00057
86	17	Undirected	1007		1	-	0	2.00003
86	84	Undirected	1008		1	+	0	2.70866
121	87	Undirected	1009		1	-	0	2.32361
123	87	Undirected	1010		1	-	0	2.06492
124	87	Undirected	1011		1	-	0	2.0705
125	87	Undirected	1012		1	-	0	2.03264
126	87	Undirected	1013		1	+	0	2.02626
127	87	Undirected	1014		1	-	0	2.03746
128	87	Undirected	1015		1	-	0	2.00012
87	1	Undirected	1016		1	-	0	2.00007
87	2	Undirected	1017		1	-	0	2.00023
87	4	Undirected	1018		1	-	0	2.00035
87	5	Undirected	1019		1	-	0	2.00035
87	6	Undirected	1020		1	-	0	2.00004
87	7	Undirected	1021		1	-	0	10
87	8	Undirected	1022		1	-	0	2.00034
87	9	Undirected	1023		1	-	0	2.03304
87	10	Undirected	1024		1	-	0	2.00108
87	11	Undirected	1025		1	-	0	2.11905
87	12	Undirected	1026		1	-	0	2
87	15	Undirected	1027		1	-	0	2
87	16	Undirected	1028		1	-	0	2.00021
87	17	Undirected	1029		1	-	0	2.00015
87	20	Undirected	1030		1	+	0	10
87	25	Undirected	1031		1	-	0	2.00049
87	38	Undirected	1032		1	+	0	6.70735
87	84	Undirected	1033		1	+	0	2.83038
121	90	Undirected	1039		1	-	0	2
123	90	Undirected	1040		1	-	0	2
124	90	Undirected	1041		1	-	0	2
125	90	Undirected	1042		1	-	0	2
127	90	Undirected	1044		1	-	0	2
128	90	Undirected	1045		1	-	0	2
90	1	Undirected	1046		1	-	0	2
90	2	Undirected	1047		1	-	0	2
90	4	Undirected	1048		1	-	0	2
90	5	Undirected	1049		1	-	0	2
90	6	Undirected	1050		1	-	0	2
90	7	Undirected	1051		1	-	0	2
90	8	Undirected	1052		1	-	0	2
90	9	Undirected	1053		1	-	0	2
90	10	Undirected	1054		1	-	0	2
90	11	Undirected	1055		1	-	0	2
90	12	Undirected	1056		1	-	0	2
90	15	Undirected	1057		1	-	0	2
90	16	Undirected	1058		1	-	0	2
90	17	Undirected	1059		1	-	0	2
90	20	Undirected	1060		1	+	0	2
90	25	Undirected	1061		1	-	0	2
90	84	Undirected	1062		1	+	0	2
121	92	Undirected	1069		1	-	0	2
123	92	Undirected	1071		1	-	0	2
124	92	Undirected	1072		1	-	0	2
125	92	Undirected	1073		1	-	0	2
126	92	Undirected	1074		1	+	0	2
127	92	Undirected	1076		1	-	0	2
128	92	Undirected	1077		1	-	0	2
92	1	Undirected	1078		1	-	0	2
92	2	Undirected	1079		1	-	0	2
92	4	Undirected	1080		1	-	0	2
92	5	Undirected	1081		1	-	0	2
92	6	Undirected	1082		1	-	0	2
92	7	Undirected	1083		1	-	0	2
92	8	Undirected	1084		1	-	0	2
92	9	Undirected	1085		1	-	0	2
92	10	Undirected	1086		1	-	0	2
92	11	Undirected	1087		1	-	0	2
92	12	Undirected	1088		1	-	0	2
92	15	Undirected	1089		1	-	0	2
92	16	Undirected	1090		1	-	0	2
92	17	Undirected	1091		1	-	0	2
92	20	Undirected	1094		1	+	0	2
92	25	Undirected	1095		1	-	0	2
92	84	Undirected	1096		1	+	0	2
121	93	Undirected	1097		1	-	0	2
123	93	Undirected	1098		1	-	0	2
124	93	Undirected	1099		1	-	0	2
125	93	Undirected	1100		1	-	0	2
128	93	Undirected	1101		1	-	0	2
93	1	Undirected	1102		1	-	0	2
93	2	Undirected	1103		1	-	0	2
93	4	Undirected	1104		1	-	0	2
93	5	Undirected	1105		1	-	0	2
93	6	Undirected	1106		1	-	0	2
93	7	Undirected	1107		1	-	0	2
93	8	Undirected	1108		1	-	0	2
93	9	Undirected	1109		1	-	0	2
93	10	Undirected	1110		1	-	0	2
93	11	Undirected	1111		1	-	0	2
93	12	Undirected	1112		1	-	0	2
93	15	Undirected	1113		1	-	0	2
93	16	Undirected	1114		1	-	0	2
93	17	Undirected	1115		1	-	0	2
93	20	Undirected	1116		1	+	0	2
93	25	Undirected	1117		1	-	0	2
93	84	Undirected	1118		1	+	0	2
121	96	Undirected	1128		1	-	0	2
123	96	Undirected	1129		1	-	0	2
124	96	Undirected	1130		1	-	0	2
127	96	Undirected	1131		1	-	0	2
128	96	Undirected	1132		1	-	0	2
96	1	Undirected	1133		1	-	0	2
96	2	Undirected	1134		1	-	0	2
96	4	Undirected	1135		1	-	0	2
96	5	Undirected	1136		1	-	0	2
96	6	Undirected	1137		1	-	0	2
96	7	Undirected	1138		1	-	0	2
96	8	Undirected	1139		1	-	0	2
96	9	Undirected	1140		1	-	0	2
96	10	Undirected	1141		1	-	0	2
96	11	Undirected	1142		1	-	0	2
96	12	Undirected	1143		1	-	0	2
96	14	Undirected	1144		1	-	0	2
96	15	Undirected	1145		1	-	0	2
96	16	Undirected	1146		1	-	0	2
96	17	Undirected	1147		1	-	0	2
96	20	Undirected	1148		1	+	0	2
96	25	Undirected	1149		1	-	0	2
96	38	Undirected	1150		1	+	0	2
96	84	Undirected	1151		1	+	0	2
97	26	Undirected	1152		1	+	0	2
97	27	Undirected	1153		1	-	0	2.00933
97	36	Undirected	1154		1	+	0	2.00057
97	59	Undirected	1155		1	+	0	2.00003
97	71	Undirected	1157		1	+	0	2.32361
97	77	Undirected	1159		1	+	0	2.0705
97	87	Undirected	1161		1	+	0	2.02626
97	96	Undirected	1162		1	+	0	2.03746
121	99	Undirected	1166		1	-	0	2.00035
123	99	Undirected	1167		1	-	0	2.00035
124	99	Undirected	1168		1	-	0	2.00004
128	99	Undirected	1169		1	-	0	10
99	1	Undirected	1170		1	-	0	2.00034
99	2	Undirected	1171		1	-	0	2.03304
99	4	Undirected	1172		1	-	0	2.00108
99	5	Undirected	1173		1	-	0	2.11905
99	6	Undirected	1174		1	-	0	2
99	7	Undirected	1175		1	-	0	2
99	8	Undirected	1176		1	-	0	2.00021
99	9	Undirected	1177		1	-	0	2.00015
99	10	Undirected	1178		1	-	0	10
99	11	Undirected	1179		1	-	0	2.00049
99	12	Undirected	1180		1	-	0	6.70735
99	14	Undirected	1181		1	-	0	2.83038
99	15	Undirected	1182		1	-	0	2
99	16	Undirected	1183		1	-	0	2
99	17	Undirected	1184		1	-	0	2.00001
99	20	Undirected	1185		1	+	0	2
99	38	Undirected	1186		1	+	0	2
99	62	Undirected	1187		1	+	0	2
99	84	Undirected	1189		1	+	0	2
